# Supplementary material for: Analysis of Burnout Syndrome and Resilience in Nurses throughout the COVID-19 Pandemic: A Cross-Sectional Study
Source: Int J Environ Res Public Health. 2021 Oct 5;18(19):10470. doi: 10.3390/ijerph181910470 (PMC8508575; doi:10.3390/ijerph181910470)
Supplement: Supplementary file 1 [file ijerph-18-10470-s001.zip]

Archive with 1 entries (1 files):
- ijerph-1384727-supplementary.pdf
